# Supplementary material for: Coping with strangers: how familiarity and active interactions shape group coordination in Corydoras aeneus
Source: R Soc Open Sci. 2019 Sep 25;6(9):190587. doi: 10.1098/rsos.190587 (PMC6774991; doi:10.1098/rsos.190587)
Supplement: Data file [file rsos190587supp3.xlsx]

## Sheet: Pairs
treatment	Video code	Fish I in front	Fish II in front	Fish I nudges	Fish II nudges	mutual interactions	time apart	total nudges	tail adj total nudges	time together	time together coord	time together not coord	nudges during coord	nudges not during coord	tail during coord	tail not during coord	tail adj nudges during coord	tail adj nudges not in coord
familiar	1r8H	193	10	14	6	5	56	25	24	544	203	341	24	1	1	0	23	1
familiar	23RR	106	115	26	14	7	7	47	47	593	221	372	25	22	0	0	25	22
familiar	2Ep9	0	97	18	27	1	103	46	23	497	97	400	22	24	9	14	13	10
familiar	3d4s	0	29	2	4	2	0	8	6	600	29	571	3	5	0	2	3	3
familiar	4d7T	40	0	0	6	1	90	7	5	510	40	470	4	3	0	2	4	1
familiar	4WPY	113	81	12	15	0	16	27	23	584	194	390	18	9	3	1	15	8
familiar	4z3k	240	79	8	22	0	40	30	27	560	319	241	30	0	3	0	27	0
familiar	5JJQ	56	46	9	12	1	48	22	20	552	102	450	11	11	1	1	10	10
familiar	903t	91	56	2	13	0	316	15	15	284	147	137	11	4	0	0	11	4
familiar	B7Y6	13	100	35	8	9	111	52	50	489	113	376	24	28	0	2	24	26
familiar	MFMR	44	21	12	22	2	315	36	34	285	65	220	12	24	0	2	12	22
familiar	mLYp	9	46	51	26	1	0	78	69	600	55	545	23	55	2	7	21	48
familiar	MMOy	28	8	7	26	1	0	34	26	600	36	564	9	25	3	5	6	20
familiar	MMq0	19	12	21	12	0	0	33	26	600	31	569	10	23	2	5	8	18
familiar	W4L3	121	40	17	43	3	43	63	57	557	161	396	33	30	5	1	28	29
unfamiliar	1b0x	429	42	19	20	5	106	44	34	494	471	23	44	0	10	0	34	0
unfamiliar	1DEQ	69	62	12	16	4	0	32	28	600	131	469	15	17	1	3	14	14
unfamiliar	3z7M	149	139	24	12	4	13	40	30	587	288	299	39	1	9	1	30	0
unfamiliar	81Ym	88	31	21	55	5	34	81	68	566	119	447	39	42	7	6	32	36
unfamiliar	8U8w	194	358	29	26	5	7	60	51	593	552	41	60	0	9	0	51	0
unfamiliar	DNJW	18	91	53	16	4	11	73	70	589	109	480	35	38	0	3	35	35
unfamiliar	fkLM	98	14	45	49	4	60	98	84	540	112	428	37	61	7	7	30	54
unfamiliar	GRHC	197	48	26	45	10	6	81	69	594	245	349	42	39	5	7	37	32
unfamiliar	HRW7	0	16	1	10	0	218.5	11	10	381.5	16	365.5	2	9	0	1	2	8
unfamiliar	OL1S	187	57	41	63	3	10.5	107	100	589.5	244	345.5	74	33	3	4	71	29
unfamiliar	SXUw	47	14	54	38	2	0	94	60	600	61	539	24	70	19	15	5	55

## Sheet: Triplets
Date	Group ID	F1-F2	F1-U	F2-F1	F2-U	U-F1	U-F2	F1-F2 tail	F1-U tail	F2-F1 tail	F2-U tail	U-F1 tail	U-F2 tail	F1-F2 tail adj	F1-U tail adj	F2-F1 tail adj	F2-U tail adj	U-F1 tail adj	U-F2 tail adj	U/F m	F/F m	F1 apart	F2 apart	U apart	F1 together	F2 together	U together
2017-05-24	S1TT1	28	15	19	21	11	7	2	7	4	2	5	1	26	8	15	19	6	6	2	2	0	0	0	300	300	300
2017-05-24	S1TT2	6	2	11	2	6	5	0	0	3	0	2	2	6	2	8	2	4	3	3	2	0	17	57	300	283	243
2017-05-25	S1TT1	9	4	17	2	3	1	2	2	1	0	1	0	7	2	16	2	2	1	0	4	8	8	202	292	292	98
2017-05-25	S2TT1	20	9	29	26	17	24	3	1	1	1	4	2	17	8	28	25	13	22	2	2	12	0	0	288	300	300
2017-05-25	S1TT2	11	13	16	6	13	5	2	2	4	2	6	1	9	11	12	4	7	4	0	1	0	0	75	300	300	225
2017-05-25	S2TT2	13	5	9	2	8	5	1	0	1	1	1	0	12	5	8	1	7	5	5	0	68	77	106	232	223	194
2017-05-26	S1TT1	39	13	12	12	5	12	0	0	0	0	0	0	39	13	12	12	5	12	1	6	0	0	18	300	300	282
2017-05-26	S1TT2	4	1	4	9	3	9	1	0	1	1	0	1	3	1	3	8	3	8	3	0	6	0	0	294	300	300
2017-05-26	S2TT2	2	1	4	3	6	6	1	0	0	0	2	0	1	1	4	3	4	6	0	1	17	17	116	283	283	184
2017-06-06	S1TT2	3	2	10	6	3	1	0	1	2	2	0	0	3	1	8	4	3	1	0	0	144	106	223	156	194	77
2017-06-06	S1TT1	44	26	15	7	3	2	7	7	4	1	0	1	37	19	11	6	3	1	0	1	44	0	146	256	300	154
2017-06-07	S1TT1	20	13	18	13	5	6	3	0	3	2	1	0	17	13	15	11	4	6	1	2	0	0	0	300	300	300
2017-06-07	S2TT1	2	17	11	14	31	13	0	5	2	2	0	3	2	12	9	12	31	10	6	1	0	0	0	300	300	300
2017-06-08	S1TT2	5	18	6	11	10	8	0	1	1	0	0	0	5	17	5	11	10	8	4	4	0	23	0	300	277	300
2017-06-08	S2TT2	6	7	4	7	3	9	3	1	0	1	1	2	3	6	4	6	2	7	0	1	110	76	130	190	224	170
2017-06-08	S1TT1	9	14	13	14	18	12	3	0	2	1	2	1	6	14	11	13	16	11	5	1	8	0	0	292	300	300
2017-06-08	S2TT1	18	36	22	13	21	21	0	1	3	3	7	7	18	35	19	10	14	14	2	0	0	5	0	300	295	300
2017-06-09	S1TT2	10	14	7	11	12	5	0	0	1	0	1	1	10	14	6	11	11	4	8	4	0	0	0	300	300	300
2017-06-09	S2TT1	6	9	2	5	7	0	0	3	0	1	1	0	6	6	2	4	6	0	1	0	43	44	106	257	256	194
