# Supplementary material for: Coping with strangers: how familiarity and active interactions shape group coordination in Corydoras aeneus
Source: R Soc Open Sci. 2019 Sep 25;6(9):190587. doi: 10.1098/rsos.190587 (PMC6774991; doi:10.1098/rsos.190587)
Supplement: Data file README [file rsos190587supp4.xlsx]

## Sheet: pair README
variable name	variable description
treatment	whether the individuals in the pair were familiar or unfamiliar with their partner
Video code	randomized code assigned to pairs to enable blind scoring (i.e. prevent the scorer from knowing whether pairs were familiar or unfamiliar)
Fish I in front	the amount of time (s) randomly designated Fish I was the 'front fish' (i.e. at the forefront of a directed pair movement; the leader)
Fish II in front	the amount of time (s) randomly designated Fish II was the 'front fish' (i.e. at the forefront of a directed pair movement; the leader)
Fish I nudges	the number of nudges inititated by Fish I
Fish II nudges	the number of nudges inititated by Fish II
mutual interactions	interactions in which both fish are moving toward one another and make contact. Thus both ‘initiate’ and ‘receive’ the interaction.
time apart	the amount of time (s) during which partners were more than 2 body lengths (~7cm) away from one another
total nudges	total responsive nudges a pair underwent, equaling: the number of nudges initiated by Fish I + the number of nudges initiated by Fish II + mutual interactions (ignoring interactions were not included)
tail adj total nudges	total responsive nudges initiated by the front part of the initiators body, equalling: total nudges - nudges initiated by the initiator's tail (total nudges adjusted for tail-initiated nudges)
time together	the amount of time (s) during which partners were within 2 body lengths (~7cm) of one another; 600s - time apart
time together coord	the amount of time (s) during which partners were within 2 body lengths (~7cm) of one another and engaged in a coordinated movement
time together not coord	the amount of time (s) during which partners were within 2 body lengths (~7cm) of one another and not engaged in a coordinated movement
nudges during coord	the number of nudges that took place during coordinated movements
nudges not during coord	the number of nudges that took place outside of coordinated movements
tail during coord	the number of nudges initiated by the tail during coordinated movements
tail not during coord	the number of nudges initiated by the tail outside of coordinated movements
tail adj nudges during coord	the number of nudges initiated by the front part of the initiator's body during coordinated movements equaling: nudges during coord - tail during coord (nudges during coord adjusted for tail-iniated nudges)
tail adj nudges not in coord	the number of nudges initiated by the front part of the initiator's body outside of coordinated movements equaling: nudges not during coord - tail not during coord (nudges not during coord adjusted for tail-iniated nudges)

## Sheet: triplet README
variable name	variable description
Date	the date in 2017 on which the triplet was tested
F1	randomly designated familiar fish 1 in the triplet
F2	randomly designated familiar fish 2 in the triplet
U	the unfamiliar individual in the triplet
Group ID	the session (S1 was the day's first session, S2 the second) and test tank (TT1 was test tank 1, TT2 was test tank 2)
F1-F2	nudges initiated by F1 and received by F2
F1-U	nudges initiated by F1 and received by U
F2-F1	nudges initiated by F2 and received by F1
F2-U	nudges initiated by F2 and received by U
U-F1	nudges initiated by U and received by F1
U-F2	nudges initiated by U and received by F2
F1-F2 tail	nudges initiated by F1's tail and received by F2
F1-U tail	nudges initiated by F1's tail and received by U
F2-F1 tail	nudges initiated by F2's tail and received by F1
F2-U tail	nudges initiated by F2's tail and received by U
U-F1 tail	nudges initiated by U's tail and received by F1
U-F2 tail	nudges initated by U's tail and received by F2
F1-F2 tail adj	nudges initated by the front part of F1's body and received by F2 (equaling: (F1-F2) - (F1-F2 tail) )
F1-U tail adj	nudges initated by the front part of F1's body and received by U (equaling: (F1-F2) - (F1-U tail) )
F2-F1 tail adj	nudges initated by the front part of F2's body and received by F1 (equaling: (F2-F1) - (F2-F1 tail) )
F2-U tail adj	nudges initated by the front part of F2's body and received by U (equaling: (F2-U) - (F2-U tail) )
U-F1 tail adj	nudges initated by the front part of U's body and received by F1 (equaling: (U-F1) - (U-F1 tail) )
U-F2 tail adj	nudges initated by the front part of U's body and received by F2 (equaling: (U-F2) - (U-F2 tail) )
U/F m	mutual interactions between U and either F1 or F2
F/F m	mutual interactions between F1 and F2
F1 apart	the amount of time (s) F1 was more than 2 body lengths (~7cm) from both U and F2; amount of time F1 was alone
F2 apart	the amount of time (s) F2 was more than 2 body lengths (~7cm) from both U and F1; amount of time F2 was alone
U apart	the amount of time (s) U was more than 2 body lengths (~7cm) from both F1 and F2; amount of time U was alone
F1 together	the amount of time (s) F1 was within 2 body legnths (~7cm) from F2 and/or U (equaling: 300 - F1 apart )
F2 together	the amount of time (s) F2 was within 2 body legnths (~7cm) from F1 and/or U (equaling: 300 - F2 apart )
U together	the amount of time (s) U was within 2 body legnths (~7cm) from F1 and/or F2 (equaling: 300 - U apart )
